# Supplementary material for: Characterization of Reusable and Recyclable Plastic Bedding Materials for Laboratory Mice
Source: Animals (Basel). 2025 Feb 10;15(4):501. doi: 10.3390/ani15040501 (PMC11851371; doi:10.3390/ani15040501)
Supplement: Supplementary file 1 [file animals-15-00501-s001.zip]

Archive with 1 entries (1 files):
- animals-3477767-supplementary.pptx
